# Supplementary material for: Evolutionary rate of SARS-CoV-2 increases during zoonotic infection of farmed mink
Source: Virus Evol. 2023 Jan 10;9(1):vead002. doi: 10.1093/ve/vead002 (PMC9896948; doi:10.1093/ve/vead002)
Supplement: vead002_Supp [file vead002_supp.zip]

Archive with 1 entries (1 files):
- suppl_data/Supplementary Materials.docx
